# Supplementary material for: SOX2/SOX17 Molecular Switching by Polyphenols to Promote Thyroid Differentiation in 2D and 3D Models of Anaplastic Thyroid Cancer
Source: Biology (Basel). 2025 Dec 2;14(12):1730. doi: 10.3390/biology14121730 (PMC12730977; doi:10.3390/biology14121730)
Supplement: Supplementary file 1 [file biology-14-01730-s001.zip]

Archive with 1 entries (1 files):
- biology-3968054-supplementary.pdf
